# Supplementary material for: Low-Dose Phosphodiesterase III Inhibitor Reduces the Vascular Amyloid Burden in Amyloid-β Protein Precursor Transgenic Mice
Source: Int J Mol Sci. 2020 Mar 26;21(7):2295. doi: 10.3390/ijms21072295 (PMC7177305; doi:10.3390/ijms21072295)
Supplement: Supplementary file 1 [file ijms-21-02295-s001.zip]

Archive with 7 entries (4 files):
- Supplemental data/
- Supplemental data/Data S1 supplemental data for the 1st specimen.xlsx
- __MACOSX/
- __MACOSX/Supplemental data/
- __MACOSX/Supplemental data/._Data S1 supplemental data for the 1st specimen.xlsx
- Supplemental data/Data S2 supplemental data for the 2nd specimen.xlsx
- __MACOSX/Supplemental data/._Data S2 supplemental data for the 2nd specimen.xlsx
