# Supplementary material for: Low-Dose Phosphodiesterase III Inhibitor Reduces the Vascular Amyloid Burden in Amyloid-β Protein Precursor Transgenic Mice
Source: Int J Mol Sci. 2020 Mar 26;21(7):2295. doi: 10.3390/ijms21072295 (PMC7177305; doi:10.3390/ijms21072295)
Supplement: Supplementary file 1 [file ijms-21-02295-s001.zip › Supplemental data/Data S1 supplemental data for the 1st specimen.xlsx]

## Sheet: Sheet1
Study No	Group	Individual numver of mouse	Timing of Pathological Evaluation (weeks old)	Number of Micro-bleeding at perivascular	Number of Micro-bleeding in brain parenchyma	Number of all Micro-bleeding	CAA score in cortex	CAA score hippocampus	CAA score in cortex hippocampus	Area of senil plaque in cortex	Area of senil plaque in hippocampus	Area of senil plaque in cortex and hippocampus	%area of senil plaque in cortex (%)	%area of senil plaque in hippocampus (%)	%area of senil plaque in cortex and hippocampus (%)
1	A	A-1	56	0	0	0	7	9	16	0.052	0.017	0.069	1.05799	0.34588	1.40387
2	A	A-2	57	0	1	1	0	0	0	0.017	0.023	0.04	0.109862	0.148636	0.258498
3	A	A-3	58	2	3	5	7	0	7	0.012	0.006	0.018	0.0799414	0.0399707	0.119912
4	A	A-4	59	0	1	1	3	3	6	0.002	0.004	0.006	0.0146007	0.0292013	0.043802
5	A	A-5	60	1	1	2	0	1	1	0.022	0.005	0.027	0.195295	0.0443853	0.23968
19	B	B-1	56	0	0	0	1	0	1	0	0	0	0	0	0
20	B	B-2	57	0	0	0	1	0	1	0.001	0.013	0.014	0.00656426	0.0853354	0.0918997
21	B	B-3	58	0	2	2	0	3	3	0.063	0	0.063	0.507942	0	0.507942
22	B	B-4	59	1	1	2	2	3	5	0.002	0	0.002	0.0139616	0	0.0139616
33	C	C-1	56	0	4	4	4	4	8	0.008	0.011	0.019	0.055687	0.0765697	0.132257
34	C	C-2	57	0	0	0	1	0	1	0	0	0	0	0	0
35	C	C-3	58	0	0	0	2	0	2	0.013	0.003	0.016	0.0919248	0.0212134	0.113138
36	C	C-4	59	1	2	3	0	0	0	0	0	0	0	0	0
37	C	C-5	60	0	0	0	3	5	8	0.006	0.004	0.01	0.0439657	0.0293105	0.0732762
