# Supplementary material for: Low-Dose Phosphodiesterase III Inhibitor Reduces the Vascular Amyloid Burden in Amyloid-β Protein Precursor Transgenic Mice
Source: Int J Mol Sci. 2020 Mar 26;21(7):2295. doi: 10.3390/ijms21072295 (PMC7177305; doi:10.3390/ijms21072295)
Supplement: Supplementary file 1 [file ijms-21-02295-s001.zip › Supplemental data/Data S2 supplemental data for the 2nd specimen.xlsx]

## Sheet: Sheet1
Study No	Group	Individual numver of mouse	Timing of Pathological Evaluation (weeks old)	Number of Micro-bleeding at perivascular	Number of Micro-bleeding in brain parenchyma	Number of all Micro-bleeding	CAA score in cortex	CAA score hippocampus	CAA score in cortex hippocampus	Area of senil plaque in cortex	Area of senil plaque in hippocampus	Area of senil plaque in cortex and hippocampus	%area of senil plaque in cortex (%)	%area of senil plaque in hippocampus (%)	%area of senil plaque in cortex and hippocampus (%)
6	A	A-6	84	1	0	1	33	0	33	0.02	0.009	0.029	0.146007	0.065703	0.21171
7	A	A-6-2	84	21	11	32	42	22	64	0.019	0.013	0.032	0.129569	0.0886525	0.218221
8	A	A-6-3	84	0	1	1	10	0	10	0.021	0.001	0.022	0.138331	0.00658718	0.144918
9	A	A-7	85	0	2	2	22	12	34	0.02	0.008	0.028	0.158541	0.0634166	0.221958
10	A	A-7-2	85	0	0	0	24	2	26	0.03	0.009	0.039	0.225938	0.0677813	0.293719
11	A	A-7-3	85	0	0	0	25	3	28	0.045	0.011	0.056	0.364638	0.0891338	0.453772
12	A	A-8	86	0	1	1	14	0	14	0.049	0.01	0.059	0.304442	0.0621311	0.366573
13	A	A-8-2	86	3	1	4	22	2	24	0.03	0.008	0.038	0.223331	0.0595548	0.282885
14	A	A-9	87	20	30	50	57	8	65	0.14	0.037	0.177	0.869998	0.229928	1.09993
15	A	A-11	90	1	3	4	33	14	47	0.019	0.011	0.03	0.131125	0.0759144	0.207039
16	A	A-12	91	1	7	8	5	0	5	0.021	0.021	0.042	0.139368	0.139368	0.278736
17	A	A-13	92	1	4	5	23	0	23	0.117	0.071	0.188	0.820765	0.498071	1.31884
18	A	A-14	93	3	4	7	134	34	168	0.096	0.02	0.116	0.591461	0.123221	0.714682
23	B	B-6	84	1	0	1	55	0	55	0.017	0.003	0.02	0.114896	0.0202758	0.135172
24	B	B-7	85	0	0	0	23	2	25	0.019	0.018	0.037	0.131935	0.124991	0.256927
25	B	B-8	86	0	4	4	50	11	61	0.029	0.002	0.031	0.207232	0.0142918	0.221524
26	B	B-9	87	1	3	4	20	4	24	0.094	0.017	0.111	0.646937	0.116999	0.763937
27	B	B-10	89	1	2	3	16	0	16	0.017	0.008	0.025	0.110894	0.0521853	0.163079
28	B	B-11	90	1	2	3	28	4	32	0.024	0.015	0.039	0.17741	0.110881	0.288291
29	B	B-12	91	2	7	9	18	7	25	0.039	0.015	0.054	0.233031	0.0896272	0.322658
30	B	B-13	92	2	2	4	46	21	67	0.083	0.062	0.145	0.524719	0.391959	0.916677
38	C	C-6	84	2	1	3	12	1	13	0.008	0.015	0.023	0.0540723	0.101386	0.155458
39	C	C-7	85	0	2	2	14	0	14	0.014	0.003	0.017	0.108932	0.0233427	0.132275
40	C	C-8	86	3	3	6	44	10	54	0.061	0.016	0.077	0.409368	0.107375	0.516744
41	C	C-9	87	5	7	12	20	0	20	0.083	0.033	0.116	0.600796	0.238871	0.839667
42	C	C-9-2	87	3	6	9	7	0	7	0.034	0.031	0.065	0.264016	0.240721	0.504737
43	C	C-10	89	0	7	7	2	0	2	0.015	0.006	0.021	0.0961046	0.0384418	0.134546
44	C	C-11	90	2	2	4	39	16	55	0.312	0.05	0.362	1.89125	0.303085	2.19434
45	C	C-12	91	0	0	0	11	0	11	0.026	0.006	0.032	0.164162	0.0378836	0.202046
46	C	C-13	92	0	5	5	29	2	31	0.117	0.063	0.18	0.634318	0.341556	0.975874
